# Supplementary material for: Degeneration-Driven and Load-Modulated Fluid-Driven Viscoelasticity of the Human Intervertebral Disc: A Probabilistic Biphasic Swelling Modeling Study
Source: Bioengineering (Basel). 2026 Mar 9;13(3):312. doi: 10.3390/bioengineering13030312 (PMC13024115; doi:10.3390/bioengineering13030312)
Supplement: Supplementary file 1 [file bioengineering-13-00312-s001.zip]

Archive with 1 entries (1 files):
- bioengineering-4178310-supplementary.pdf
